# Supplementary material for: AtELP4 a subunit of the Elongator complex in Arabidopsis, mediates cell proliferation and dorsoventral polarity during leaf morphogenesis
Source: Front Plant Sci. 2022 Oct 21;13:1033358. doi: 10.3389/fpls.2022.1033358 (PMC9634574; doi:10.3389/fpls.2022.1033358)
Supplement: Supplementary file 4 [file Table_1.xlsx]

## Sheet: identity
SUPPLEMENTARY TABLE 1. Amino acid sequence identity of AtELP4 and othe ELP4s from various eukaryotes using pairwise alignment
AtELP4	Organisms	Alignment length:	Identical residues:	Similar residues:	Percent identity:	Percent similarity:
Arabidopsis thaliana:	Nymphaea colorata	366	193	44	52.73	64.75
Arabidopsis thaliana:	Ostreococcus ta	404	70	71	17.33	34.9
Arabidopsis thaliana:	Zea mays	379	207	38	54.62	64.64
Arabidopsis thaliana:	Sorghum bicolor	379	206	44	54.35	65.96
Arabidopsis thaliana:	Oryza sativa Japonica	381	208	45	54.59	66.4
Arabidopsis thaliana:	Brachypodium distachyon	383	212	43	55.35	66.58
Arabidopsis thaliana:	Phalaenopsis equestris	380	198	47	52.11	64.47
Arabidopsis thaliana:	Macadamia integrifolia	399	227	43	56.89	67.67
Arabidopsis thaliana:	Rosa chinensis	363	251	38	69.15	79.61
Arabidopsis thaliana:	Glycine max	389	239	34	61.44	70.18
Arabidopsis thaliana:	Medicago truncatula	366	244	29	66.67	74.59
Arabidopsis thaliana:	Gossypium hirsutum	364	248	31	68.13	76.65
Arabidopsis thaliana:	Hibiscus syriacus	481	178	41	37.01	45.53
Arabidopsis thaliana:	Vitis vinifera	417	242	40	58.03	67.63
Arabidopsis thaliana:	Helianthus annuus	364	230	40	63.19	74.18
Arabidopsis thaliana:	Manihot esculenta	364	244	33	67.03	76.1
Arabidopsis thaliana:	Cucumis sativus	365	235	46	64.38	76.99
Arabidopsis thaliana:	Ipomoea nil	363	227	36	62.53	72.45
Arabidopsis thaliana:	Nicotiana tabacum	363	233	40	64.19	75.21
Arabidopsis thaliana:	Brassica napus	358	332	10	92.74	95.53
Arabidopsis thaliana:	Marchantia polymorpha	394	163	60	41.37	56.6
Arabidopsis thaliana:	Physcomitrella patens	401	162	57	40.4	54.61
Arabidopsis thaliana:	Selaginella moellendorffii	403	119	40	29.53	39.45
Arabidopsis thaliana:	Amborella trichopoda	370	194	47	52.43	65.14
Arabidopsis thaliana:	Salvia hispanica	366	227	41	62.02	73.22
Arabidopsis thaliana:	Solanum lycopersicum	363	229	40	63.09	74.1
Arabidopsis thaliana:	Saccharomyces cerevisiae	385	69	54	17.92	25.54
Arabidopsis thaliana:	Schizosaccharomyces pombe	385	69	54	17.92	31.95
Arabidopsis thaliana:	Kluyveromyces lactis	482	56	66	11.62	25.31
Arabidopsis thaliana:	Dictyostelium discoideum	445	87	68	19.55	34.83
Arabidopsis thaliana:	Hydra vulgaris	389	86	57	22.11	36.76
Arabidopsis thaliana:	Caenorhabditis elegans	370	51	68	13.78	32.16
Arabidopsis thaliana:	Strongylocentrotus purpuratus	410	79	69	19.27	36.1
Arabidopsis thaliana:	Aplysia californica	421	80	66	19	34.68
Arabidopsis thaliana:	Drosophila melanogaster	461	75	63	16.27	29.93
Arabidopsis thaliana:	Xenopus laevis	422	81	66	19.19	34.83
Arabidopsis thaliana:	Danio rerio	416	79	57	18.99	32.69
Arabidopsis thaliana:	Mus musculus	434	86	62	19.82	34.1
Arabidopsis thaliana:	Homo sapiens	435	77	63	17.7	32.18
