# Supplementary material for: AtELP4 a subunit of the Elongator complex in Arabidopsis, mediates cell proliferation and dorsoventral polarity during leaf morphogenesis
Source: Front Plant Sci. 2022 Oct 21;13:1033358. doi: 10.3389/fpls.2022.1033358 (PMC9634574; doi:10.3389/fpls.2022.1033358)
Supplement: Supplementary file 5 [file Table_2.xlsx]

## Sheet: Sheet1
SUPPLEMENTARY TABLE 2. Sequences of five conserved motifs in ELP4 proteins from various organisms.
Motif ID	Motif Seq	Length
Motif-1	GIPDLDKILGGGFPLGSLVMVMEDAEAPHHMLLLRNFMAQGLVHKQPLLY	50
Motif-2	KRWQHLADTLLSVKAIPDEDKELAKLLTGYQDMVGLLNVHKVARINTQVP	50
Motif-3	FJRSLKSMLRSSNAVAVITFPPSLLSPSFS	30
Motif-4	EYCNDFDLRKPLERHFLSGQNIDCVSJQDSPBLSSLQDRCATFLSQFPRN	50
Motif-5	VILEATTFSIKLQKRRFLVLECLNQAPVDGSSGSSYGTSGSCSGSSKTGS	50
