# Supplementary material for: AtELP4 a subunit of the Elongator complex in Arabidopsis, mediates cell proliferation and dorsoventral polarity during leaf morphogenesis
Source: Front Plant Sci. 2022 Oct 21;13:1033358. doi: 10.3389/fpls.2022.1033358 (PMC9634574; doi:10.3389/fpls.2022.1033358)
Supplement: Supplementary file 6 [file Table_3.xlsx]

## Sheet: Sheet1
SUPPLEMENTARY TABLE 3. In each category (plant growth development, abiotic/biotic stress, and phytohormone responsive), the numbers of cis-acting elements in promoter region in ELP4 genes from various plants and yeast
Crop Name	Plant growth and development					Biotic and Abiotic stress Resposive								Phytohormones Responsive
	AAGAA-motif	O2-site	CAT-box	TATA-box		Myb-binding site	ARE	MYB	LTR	Sp1	I-box	G-Box		ABRE	TCA	TCA-element
Amborella trichopoda	1	1		4		1	1	2	1	1
Arabidopsis thaliana			1	6		1	1	2	1	2		1		1
Brachypodium distachyon	1	1		1		2	1	2		1	2			1
Brassica napus	1		1	7		1	1	1		2		1		2
Cucumis sativus	1		1	1						1	1					1
Glycine max				4					2	1		3		4	1
Gossypium hirsutum			1	6		1	1	1		1	1				1
Helianthus annuus				4				1		1					1
Hibiscus syriacus		1	1	4			2	1		1	3	1		1	5
Ipomoea nil			1	1				1		2	1	1		1
Kluyveromyces lactis				8				2	1	2				3		1
Macadamia integrifolia		2	1	4			2	1		1	1				1	1
Manihot esculenta			1	4			1			1		2		2		1
Marchantia polymorpha subsp ruderalis				3						2		1		1	1
Medicago truncatula	2		1	7					1	1	1	2		2	1
Nicotiana tabacum				7						2					1
Nymphaea colorata		1		5				1		1					1
Oryza sativa		1	1	1				1		2				1	1	1
Phalaenopsis equestris		1	1	2			1			1	1			3	1
Physcomitrella patens	1	1							1	1		1			1
Rosa chinensis				2			1	1		1	1	1		1	1
Salvia hispanica			1	3		1	1	2		1						1
Selaginella moellendorffii		1						1	2	1
Solanum lycopersicum	1		1	7						2						1
Sorghum bicolor	1			2		3	1	3		2	2					1
Vitis vinifera				5		1		3		1		2		3	1
Zea mays	1	1	1	1		2	1	2		2	2				1	2
Ostreococcus tauri							1			5				2		2
Saccharomyces cerevisiae	1	1		14		2	2	3	1			1
Schizosaccharomyces pombe	1			5			2	4
