# Supplementary material for: AtELP4 a subunit of the Elongator complex in Arabidopsis, mediates cell proliferation and dorsoventral polarity during leaf morphogenesis
Source: Front Plant Sci. 2022 Oct 21;13:1033358. doi: 10.3389/fpls.2022.1033358 (PMC9634574; doi:10.3389/fpls.2022.1033358)
Supplement: Supplementary file 7 [file Table_4.xlsx]

## Sheet: Functions
SUPPLEMENTARY TABLE 4. The Functional enrichment analysis of ELP4 genes (cellular component, molecular function, and biological process)
SN 1;
SD Ostreococcus tauri;
SQ MGFARRGRRFRDAARGDASTPPTPTPTRPSDATAGARASAGARAIVSSGHGDVDAMLGGGFALGGVAHVGGDGASASAATTFGGYFVAEGGATTGHRVCWVRRGGRAAATATVPRAVETATAATAMEATAATAAATASDGLRIAWQYRRYLKAGRTLDDARVGRGSTATTARASSSGTRKNLRAPDFCHAYDLTKPALEETTARFEFAPFRSSDDDGGGRAWARSFEFIESFVRSLEDGEVGRVLVEPETPSDESEWIECAKFARALKGLTRDTNAVAVLIVPLGSAPPKWAALIRHVVDCAIDVQPLDGPTSEIEALLPDPHTCVGLVAVRKLQFDGALTPALTRMDRVYALQLRRKRMAIRPLQFRPEEDKKKKNDGGCAAVEGTGLDDF;
CP Chloroplast;
MF transferase activity, transferring acyl groups;
BP response to stress;
BP signal transduction;
BP biosynthetic process;
BP cellular nitrogen compound metabolic process;
CC intracellular;
CC cell;
CC nucleus;
CC cytoplasm;
CC organelle;
CC protein complex;
//
SN 2;
SD Marchantia polymorpha subsp. ruderalis;
SQ MAAKGRSFVRKAAPSGGYVQAIGAKSGPHGISLVSSGLSDLDQIIGGGIPVGGIVMVMEDLEAPHHMLLLRYFMAQGLAHGQPLLFASPLSSPRSFLGTLPSVATGEDSRKSRASPDKNLPGEDLRIAWQYRKYLVEQQELADRRMRQQELSHSWSVPSFEQQFSATVQVQDYNSKFDLRKPMERALFNAENVECLSLQGGGSFALLEEKCAAFCSKLSRSETGPQQIGRIALQSLCAPQCMLTLTDWEMMGFLHRLKGTLRMARAVAFITFPAALLKSTFSSRWQHLTDILLSVEAVQDEDKELEAMLTDYRDIVGFLRVHKLASINTQVPVVSDAGSYAIKVLHKRKVVLEQLQQAPIDASGDQSGGTAALLCAKPANASSPLDF;
CP Mitochondrial;
CP Nuclear;
MF transferase activity, transferring acyl groups;
MF enzyme regulator activity;
BP response to stress;
BP signal transduction;
BP biosynthetic process;
BP cellular nitrogen compound metabolic process;
BP cellular protein modification process;
BP chromosome organization;
CC intracellular;
CC cell;
CC nucleus;
CC cytoplasm;
CC organelle;
CC protein complex;
CC nucleoplasm;
//
SN 3;
SD Physcomitrella patens;
SQ MEMKAGRSFVRKGAAGSGSSGAGGYIQAKGVKPGSHGVSLVSSGLDDLDQIIGGGIPVGSLVMIMEDNEAPHHMLLLRYFMAQGLVHSQPLFFASPLPSPQAFLGTLPAIASARESKSRPMGPKDSSGQDELRIAWQYRRYLSEQKALEERRLRQQELTASSWASSSSSFSHSSAVGSYEFCNDFDMRKPLERSLLIGSKCESLASGAHLGDLLDQCKEFAAKLARPAGEVQTVGRLALQSLCAPQCVQSCTDWELLAFLHSLKGIVRTSNSVAVITFPASLLRPTMAIRWQHFADILLSVESALDEDKEMAGMLTDYQEIVGFLRVHKLASINTQIPSVPDANVHTMKVVRRKKLILERLLFAPVDAVSGDSGSGSAASLLCGQPANAPSKYDF;
CP Mitochondrial;
CP Chloroplast;
CP Nuclear;
MF transferase activity, transferring acyl groups;
MF enzyme regulator activity;
BP response to stress;
BP signal transduction;
BP biosynthetic process;
BP cellular nitrogen compound metabolic process;
BP cellular protein modification process;
BP chromosome organization;
CC intracellular;
CC cell;
CC nucleus;
CC cytoplasm;
CC organelle;
CC protein complex;
CC nucleoplasm;
//
SN 4;
SD Selaginella moellendorffii;
SQ MSFVRRRGVGAPPPPSPSPSPSPPPSPSSSSPSPSPPPPSRPAVTKAGPNATLLVSTGVADLDKLIGGGIGMGKLVVVMEDTHAPHHLVLLRYFMAQAVSHGQPLLLATALASPTHFLSTLPAPSASAGQFHNEAGLRIAWQYHKYDLGQSQQGQDGYVSSFDMRKSCTPGRVQCHSFSGAKVDSFLKQCRGFVSSLASSGEIGRIALHSICAPQCMEFCSEWELLSSLLYLKALLLNANAVALVTLPASLLAASSSKRWQHLADILLSVKALPGKTPAPYLDNLITHVALQRRSKRLWIARRWACCTFISCARTTPRFVRFEFGVVKTAIKIVSKMNDRCLPSPKLLPMPSRLSRNESLSWSSSNWPLWLAPKVPPQVQTFEGL;
CP Plasmamembrane;
CP Nuclear;
MF transferase activity, transferring acyl groups;
BP response to stress;
BP signal transduction;
BP biosynthetic process;
BP cellular nitrogen compound metabolic process;
CC intracellular;
CC cell;
CC nucleus;
CC cytoplasm;
CC organelle;
CC protein complex;
//
SN 5;
SD Amborella trichopoda;
SQ MMAATGTFTRNPKSFSHSRHAPPPPGLKIGPNGTPIVSTGIQDLDQLLGGGVPVGSLIMVMEDSEAPHHLLLLRNFMSQGVLHRQPLLYASPAHSPRAFLGTLPAPIPPRTHLHTPSQQQEEDLRIAWQYKKYFGNEQMFVESHRGNHWDFCNEFDLRKSLDRQLLGAAHIDCVNLQDVEDLASLRDRCSAFLAPFARTEEGITCVGRVAIQSFCSPQCRYSNSDWDMLFFIKSLRSMLRSSNAVAMITFTPSVVSSSSVCMRWQHLADTLLSLRTIPDDDKEMAKLLTDYQDMFGLLHIHKVGRLNSQVPVILEATTYSLKVIRRKTLVLERLNQAPVDASGGGSLGGCSGSSSARLLDF;
CP Nuclear;
MF transferase activity, transferring acyl groups;
MF enzyme regulator activity;
BP response to stress;
BP signal transduction;
BP biosynthetic process;
BP cellular nitrogen compound metabolic process;
BP cellular protein modification process;
BP chromosome organization;
CC intracellular;
CC cell;
CC nucleus;
CC cytoplasm;
CC organelle;
CC protein complex;
CC nucleoplasm;
//
SN 6;
SD Nymphaea colorata;
SQ MATNMKSSFSRNPCTTISPLPSGVKPGPNGIFLVSTGISYLDKILGGGIPLGTLVMIMEDNEAPHHLLLLRNFMSQGLIHQQPLLYASPEKNPQAFLGTLPGLLISKSDKHESGSITDEAQEKNLRIAWQYKKYCDEQQLDRTEDGRKQYCSDFDLRKPLERKFLSRQYVDCMSIHDTPDLASIRERCFEFLAQFSRHKGPINCVGRVAIQSFCAPQSQYSNMDWKMLSFINSLRSTLRSSNAVCMITFPPSVLSLPFCTRWQHLADTLLSVKALPDEDKELGRLLTDYNEMVGLLCINKVCRVNSQVPAVLDSTTFSLKLQRRKLLVLECLNQAPVDGSGNNSSDISASCSGSSKVSSLDF;
CP Extracellular;
CP Nuclear;
MF transferase activity, transferring acyl groups;
MF enzyme regulator activity;
BP response to stress;
BP signal transduction;
BP biosynthetic process;
BP cellular nitrogen compound metabolic process;
BP cellular protein modification process;
BP chromosome organization;
BP tRNA metabolic process;
BP catabolic process;
BP nucleobase-containing compound catabolic process;
BP small molecule metabolic process;
CC intracellular;
CC cell;
CC nucleus;
CC cytoplasm;
CC organelle;
CC protein complex;
CC nucleoplasm;
CC cytosol;
//
SN 7;
SD Zea mays;
SQ MSAAGGRTLGRSSFSRATSKLVASSSGSAGVKIGPNGASFVSSGIPDLDRILGGGFLLGSVVMIMEDTDAPHHLLLLRCFMSQGVVHKQPLLFSGAMKEPVLFLGTLPAPVSSSKEDGRHRAMGPAASSDGRANDEGLRIAWQYKKYFGDDKTSRAEHKDNKQEFSNDFDLRKPLERHLLNGQNIECVSTQDADTLSSLQDCCSAFVSKLPRKDGGSSTAGRIAIQSLCAPQCRYFEKDWDMVSFIRSLKAMVRSSNSVAVVTFPSTVLSNSFCKRWQHLADTLLSIKAIPDEDKDLAKLLTGYQDMVGFLHVHKVAQPNSQVPVILEASTLSLKLRKRRSLVLERLNQAPVDGSSGPSSAASSSCSSQGSQLDF;
CP Nuclear;
MF transferase activity, transferring acyl groups;
MF enzyme regulator activity;
BP response to stress;
BP signal transduction;
BP biosynthetic process;
BP cellular nitrogen compound metabolic process;
BP cellular protein modification process;
BP chromosome organization;
BP tRNA metabolic process;
CC intracellular;
CC cell;
CC nucleus;
CC cytoplasm;
CC organelle;
CC protein complex;
CC nucleoplasm;
CC cytosol;
//
SN 8;
SD Sorghum bicolor;
SQ MAAAGGRTLGRSSFSRATSNPVASSSGAAGVRIGPNGAAFVSSGIPDLDRILGGGFLLGSVVMIMEDADAPHHLLLLRCFMSQGVVHKQPLLFSGAMKEPRLFLGTLPAPVSSSKEDGRHRAMGAAASSDGRANDEGLRIAWQYKKYFGDDSRAEHKDNKQEFSNDFDLRKPLERHLLNGQNIECVSIQDADTLSSLQDCCSAFLSKLPRKDGGSLTAGRIAIQSLCAPQCRYFEKDWDMVSFIRSLKAMVRSSNSVAVITFPSTVLSNSFCKRWQHLADTLLSIKAIPDEDKDLAKLLTGYQDMVGFLHVHKVAQTNSQVPVILEASTLSLKLRKRRLLVLERLNQAPVDGSTGPSSAASSSCSSQGSQLDF;
CP Nuclear;
MF transferase activity, transferring acyl groups;
MF enzyme regulator activity;
BP response to stress;
BP signal transduction;
BP biosynthetic process;
BP cellular nitrogen compound metabolic process;
BP cellular protein modification process;
BP chromosome organization;
BP tRNA metabolic process;
BP reproduction;
BP embryo development;
BP anatomical structure development;
CC intracellular;
CC cell;
CC nucleus;
CC cytoplasm;
CC organelle;
CC protein complex;
CC nucleoplasm;
CC cytosol;
//
SN 9;
SD Oryza sativa;
SQ MAAAAGGQTVGRSSFSRAAAPHVASSSTAAGVKLGPNGAAFVSSGIPDLDRILGGGFLIGSVVMIMEDSDAPHHLLLLRSFMAQGVVHKQPLLFAGPMKEPRLFLGTLPAVASSKEDGRQRGMGAGTSSDGRTSDEALRIAWQYKKYFGEEKTSHAEHRDNKQEFSNDFDLRKPLERHLLNAQNIECASTQEGDTLGVLQDRCSTFLSKLPRKDGGNAHAGRIAIQSLCAPQCGYFEKDWDMVSFIRSLKAMVRASNAVAVITFPNTVLSSSFCKRWQHLADTLLSIKAIPDEDKELAKLLTGYQDMVGFLHVHKVAQTNSQVPVILEASTFSLKLRKRRSLVLERLNQAPVDGSGGPSLDASGSCSSSSQGSQLDF;
CP Nuclear;
MF transferase activity, transferring acyl groups;
MF enzyme regulator activity;
BP response to stress;
BP signal transduction;
BP biosynthetic process;
BP cellular nitrogen compound metabolic process;
BP cellular protein modification process;
BP chromosome organization;
BP tRNA metabolic process;
BP reproduction;
BP embryo development;
BP anatomical structure development;
CC intracellular;
CC cell;
CC nucleus;
CC cytoplasm;
CC organelle;
CC protein complex;
CC nucleoplasm;
CC cytosol;
//
SN 10;
SD Brachypodium distachyon ;
SQ MAAAAAGTGGQALGRSSFSRAASSQTASSSSTASGVKLGPNGAAFVSSGIPDLDRILGGGFLLGSVVMVMEDSDAPHHLLLLRNFMAQGVVHKQPLLFAGPMKEPRAFLGALPAPVASSKEDARQRAIGPGATSDGRASDEGLRIAWQYRKYFGEEKTSHAQHRDNKQEFSNDFDLRKPLERHLLNAQHIECLSTQDVDNLSDLQDRCSTFLSKLPRKDGGTLNAGQIAIQSLCAPQCGYFGKDWDMVSFIRSLKSMVRSSNAVAVITFPYTVLSNSFCKRWQHLADTLLSIKAIPDEDKDLAKLLTGYQDMVGFLHVHKVAQTNSQVPVILEASTFSLKLRKRRSLVLERLNQAPVDGSSGPSSGSSGSCSSSVQGSQLDF;
CP Nuclear;
MF transferase activity, transferring acyl groups;
MF enzyme regulator activity;
BP response to stress;
BP signal transduction;
BP biosynthetic process;
BP cellular nitrogen compound metabolic process;
BP cellular protein modification process;
BP chromosome organization;
BP reproduction;
BP embryo development;
BP anatomical structure development;
CC intracellular;
CC cell;
CC nucleus;
CC cytoplasm;
CC organelle;
CC protein complex;
CC nucleoplasm;
//
SN 11;
SD Phalaenopsis equestris;
SQ MATTTTTTTVRSSSFSRNMSTSAGSSVSSSTPGIKLGPGSTAFVSSGIPDLDKLLGGGYLLGSIVMVMEDAEAPHHLLLLRNFMAQGVIHRQPLLFASPADEPRAFLGTLPAPVATSKEERQRLTRSDHNEQEQGLRIAWQYKKYFGEQQASDAHNKDVEQEFSHNFDLRKSIERRMLNAPNIDCISIQKFANLAPLRKHCSSFLSKLSGNGVGLAGRIAIQSLCAPQCGFSDWDMVSFVRSLRAMLLSSKAVAMITFPSSILLPSFSKRWQHLADTLLSVRAIPDEDKDLAKLLTGYQEMVGLLHVHKVAQINSQVPVILETSTFSLKLHRRRFLALERLNQAPVEGSSGTSYGTAGPCSGSLKGSSIDF;
CP Plasmamembrane;
CP Mitochondrial;
CP Nuclear;
MF transferase activity, transferring acyl groups;
MF enzyme regulator activity;
BP response to stress;
BP signal transduction;
BP biosynthetic process;
BP cellular nitrogen compound metabolic process;
BP cellular protein modification process;
BP chromosome organization;
BP reproduction;
BP embryo development;
BP anatomical structure development;
CC intracellular;
CC cell;
CC nucleus;
CC cytoplasm;
CC organelle;
CC protein complex;
CC nucleoplasm;
//
SN 12;
SD Macadamia integrifolia;
SQ MAATKSKTSSFSRNLMGAQLAQTPGLKQGLNGATFISSGIPNLDKILGGGFPLGSLIMVMEDVEAPHHLLLLRNFMSQGLVHEQPLLYASPATDPRAFLGTLPCPILTKDDKVIDREPEQKGLRIAWQYKKYFGENQQSSEGHRGLGNHLRAFANLKRGRCIIDLFLDASLRSTQVLAKTRQEYCNDFDLRKPLERRLLSGGHIDCVSLKDYTNITAFQDRCSSFLAKFARNDAGPRCAGRIAIQSLCAPQCGYAEMEWDMISFIRCLKSMVRSSNAVALITFPPSLLSPSFAKRWQHMADTLLSVRAIPDEDKEMAKLLTGYQDMVGLLHVNKVAQINSQVPVILEASTFSMKLQKRRSLVLERLNQAPVDGSSGTSYGTSAGCSGSSKSASIDF;
CP Mitochondrial;
CP Nuclear;
MF transferase activity, transferring acyl groups;
MF enzyme regulator activity;
BP response to stress;
BP signal transduction;
BP biosynthetic process;
BP cellular nitrogen compound metabolic process;
BP cellular protein modification process;
BP chromosome organization;
CC intracellular;
CC cell;
CC nucleus;
CC cytoplasm;
CC organelle;
CC protein complex;
CC nucleoplasm;
//
SN 13;
SD Rosa chinensis;
SQ MAVTKTRTSSFSRSFSGASSPQIPGLKHGPNGTMFVSSGIPDLDKILGGGFALGSLVMVMEDAEAPHHMLLLRNFMSQGLVHNQPLLYASPAKDPRQFLGTLPSPAVPKDEKSSHRDPDQEKGLRIAWQYKKYFGENQQGFDSQNGKHEFSNNFDLRKPLERQFLTGKRIDCASILDSPNLVTLYDRCATFLSQFPRSDSNISCVGRIAIQSFCAPQCGYSSLEWDMLSFLRSLKSMLRSSNAVAVVTFPPSLLSSSSSTRWQHMADTLLSVKAIPDEDKELATLLTGYQDMVGLLNVQKVAQINTQVPVVLEATTFSIKLQKRRFLVLECLNQAPINGSSGSSYGTSGSCSGSSKTGYLDF;
CP Extracellular;
CP Nuclear;
MF transferase activity, transferring acyl groups;
MF enzyme regulator activity;
BP response to stress;
BP signal transduction;
BP biosynthetic process;
BP cellular nitrogen compound metabolic process;
BP cellular protein modification process;
BP chromosome organization;
BP reproduction;
BP embryo development;
BP anatomical structure development;
CC intracellular;
CC cell;
CC nucleus;
CC cytoplasm;
CC organelle;
CC protein complex;
CC nucleoplasm;
//
SN 14;
SD Glycine max;
SQ MAATRARVSSFSRNVSTVTSQNPGLKHGPNGTMFISSGIPDLDKILGGGFSLGSLVMVMEDPEAPHHMLLLRNFMSQGLVQKQPLLYASASRDPKSFLGTLPSLVSPKGDKSSDLGQEKDLRIAWQYKKYFGEPQLNLNTNNGGHHDYCNDFDLRKPLDRHFFSGINVDCVSIKDSPNLTSLQDRCAGFLAKFSRNEGSISSAGRIAIQSFCSPQCKYSNEEWHMLSFIRSLKGLARSSNAVIVVTFPPSLLSPSCSKRLQHMADTLLSVKAIPDEDQELAKLLTGYQDMIGLLNVTKLRGLIHSSQCDMHTTVYIHLPHFISLSGMLVPVILDATTFSIKLQRRRFLVLECLNQAPVDGSSGSSYGTSGGCSGSTKAGSLDF;
CP Extracellular;
CP Mitochondrial;
CP Nuclear;
MF transferase activity, transferring acyl groups;
MF enzyme regulator activity;
BP response to stress;
BP signal transduction;
BP biosynthetic process;
BP cellular nitrogen compound metabolic process;
BP cellular protein modification process;
BP chromosome organization;
BP reproduction;
BP embryo development;
BP anatomical structure development;
CC intracellular;
CC cell;
CC nucleus;
CC cytoplasm;
CC organelle;
CC protein complex;
CC nucleoplasm;
//
SN 15;
SD Medicago truncatula;
SQ MAATRTRVSSFSRNVSTVTSQNSGLKHGPNGTTFLSSGIPDLDKILGGGFSLGSLVMIMEDAEAPHHMLLLRNLMSQGLVHKQPLLYASASRDPKGFLGTLPAPAPAKEDKSQDLTNEKDLRIAWQYKKYFGDPQSNISSNNGAQHDYCNEFDLRKPLDRHFYSGMNVDCVSIQDSPNLASLQDQCAKFLSQFSRSEANISSAGRIAIQSFCSPQCKYANMEWHMLSFIRSLKGMARSSNAVVVVTFPPSLVSPSCSKRLQHMADTLLSVRAIPDEDKEMAKLLTGYQDMVGLLNIHKVARLNTQVPVILEATTFSIKLQKRRYLVLECLNQAPVDGSSGSSYNTSGSCSGSTKAGSLDF;
CP Nuclear;
MF transferase activity, transferring acyl groups;
MF enzyme regulator activity;
BP response to stress;
BP signal transduction;
BP biosynthetic process;
BP cellular nitrogen compound metabolic process;
BP cellular protein modification process;
BP chromosome organization;
BP reproduction;
BP embryo development;
BP anatomical structure development;
CC intracellular;
CC cell;
CC nucleus;
CC cytoplasm;
CC organelle;
CC protein complex;
CC nucleoplasm;
//
SN 16;
SD Gossypium hirsutum;
SQ MAAAKTRTSTFSRNLSTAAPSHGPGLKCGPNGTVFLSSGIPDLDKILGGGFPLGSLVMVMEDAEAPHHMLLLRNFMAQGLVLGQHLLYSSPARDPRGFLGTLPSPAASKDDKSRERDPDQEKGLRIAWQYKKYFGENQLDGQRDGKHEYSNEFDLRKPLERHFINGPRIDCVSIQDCPDLSTLRDRCATFLSQFPRNDGSISCAGRIAIQSFCAPQCAYSNMEWDMLSFIRSLKSMVRSSNSVAIITFPPSLLSPSFCKRWQHMADTLLSVKAIQDEDKELAQLLTGYQDMVGFLNVHKVARINTQVPVILEATTFSIKLQKRRYLVLECLNQAPVDGSSGTSYGTSGGCSSSSKTGNLDF;
CP Extracellular;
CP Nuclear;
MF transferase activity, transferring acyl groups;
MF enzyme regulator activity;
BP response to stress;
BP signal transduction;
BP biosynthetic process;
BP cellular nitrogen compound metabolic process;
BP cellular protein modification process;
BP chromosome organization;
BP reproduction;
BP embryo development;
BP anatomical structure development;
BP tRNA metabolic process;
CC intracellular;
CC cell;
CC nucleus;
CC cytoplasm;
CC organelle;
CC protein complex;
CC nucleoplasm;
CC cytosol;
//
SN 17;
SD Hibiscus syriacus;
SQ MEEEVRSTVDIEDVRREVEIMKHLVMELCEGDKAKIEGGTKDDGEDEDEYEDDDGNGDEDGDDEEKRGTDDEKQIEEKVVQSKKAVTTLCVGFDNFSDPHKASLHCLAFCFLIVATAMATAKIRRSSFFRNLSTAAPSLGPGLMCGPNGMVFLSSGIHDLDKVLGGGFLLGSLVMVMEDAEEPHHMLLLRNFMAQGLVHDQPLLYASPARDLRGFLGILPSPAVSKDDKSREPDPNQEKGLRIAWQYKKYFSENHLTFDGQRDGKREYSNEFDLRKPLERHLINGQHIDYVSIQGFSDLSTLQDRCATFLSQSPQNDGIIFVLVVSLSNHFVLYSVRIPTWIGICLTTIRSLKSMVQSLNSVAIITFPPSFLSPFLCKRWQHMADTLLSVKAIQDE…
CP Plasmamembrane;
CP Nuclear;
MF transferase activity, transferring acyl groups;
MF enzyme regulator activity;
BP response to stress;
BP signal transduction;
BP biosynthetic process;
BP cellular nitrogen compound metabolic process;
BP cellular protein modification process;
BP chromosome organization;
CC intracellular;
CC cell;
CC nucleus;
CC cytoplasm;
CC organelle;
CC protein complex;
CC nucleoplasm;
//
SN 18;
SD Vitis vinifera;
SQ MAAMKTRMSSFSRNTSVAPAPQAPGLKSGPNGTIFLSSGIPDLDKILGGGFPLGSLVMVMEDTEAPHHMLLLRNFMSQGLVHNQPLLYASPSKDPRAFLGTLPSPVLSKDDRSHNRDPEQLQEKGLRIAWQYKKYFGEHQPNFDSHREKNGRGSQSRAGTYRLAREIPSEVVCPLSALGAVRAFSLKMKDLTIYYNHVDTKHEYCNDFDLRKPLERHFLTAQNICCLSIQDPPNLAALRDCCAKFLAQFSRNNSSISCAGRVAIQSFCAPQCEYSNMEWDMLSFIRSLKGMIRDLNAVAVITFPPSLLSPSSSKRWQHIADTLLSVKAIPDEDKELANLLTGYQDMVGLLNVHKVANVNTQVPVILEATTFSIKLQKRRYLVLECLNQAPVDGSSG…
CP Extracellular;
CP Nuclear;
MF transferase activity, transferring acyl groups;
MF enzyme regulator activity;
BP response to stress;
BP signal transduction;
BP biosynthetic process;
BP cellular nitrogen compound metabolic process;
BP cellular protein modification process;
BP chromosome organization;
BP reproduction;
BP embryo development;
BP anatomical structure development;
BP tRNA metabolic process;
BP catabolic process;
BP nucleobase-containing compound catabolic process;
BP small molecule metabolic process;
CC intracellular;
CC cell;
CC nucleus;
CC cytoplasm;
CC organelle;
CC protein complex;
CC nucleoplasm;
//
SN 19;
SD Helianthus annuus;
SQ MASSKVRTSSFSRKVPAAPPSSIPGLKYGPNGTIFLSSGIPDLDKILGGGFHLGSLVMIIEDTEAPHHMLLLRTFMSQGLIHNQPVLYASPSKNPRAFLGTLPATLVSKDDKSIKSDAEQKDLRIAWQYKKYLGENKPPIEERDGKVEYCNDFDLRKPIEKHLIAGNRVECVSLLDCSSLTGIRDSCSKFLSQLPRYDGNITSAGRIAIQSFCAPQCEYYDKEWDMLSFIRSIKSMVRSSNAVAFLTFPASLLSQSVSKRWQHLADTLLSIKAIPDEDKELATLLTGYQDMLGLLSIHKVARFNTQVPVILDATTYSMKLQKRRSLVLECLNQAPVDGASGSSGGCSSSSNTGTLDF;
CP Mitochondrial;
CP Nuclear;
MF transferase activity, transferring acyl groups;
MF enzyme regulator activity;
BP response to stress;
BP signal transduction;
BP biosynthetic process;
BP cellular nitrogen compound metabolic process;
BP cellular protein modification process;
BP chromosome organization;
BP reproduction;
BP embryo development;
BP anatomical structure development;
BP tRNA metabolic process;
CC intracellular;
CC cell;
CC nucleus;
CC cytoplasm;
CC organelle;
CC protein complex;
CC nucleoplasm;
CC cytosol;
//
SN 20;
SD Manihot esculenta;
SQ MAATKTRTSSFTRNVLSVSSSQIPGVKCGPNGTFFVSSGISDLDKILGGGIPLGSLVMVMEDAEAPHHMLLLRNFMSQGLVQNQHLLYASSSKDPRGFLGTLPSPSSSKDGKLRNHDPEQDKGLRIAWQYKKYFGENQQSFDGHRDSKQEFCNDFDLRKPLERHFFSGQCVDCVSVKDSPNLAALRDRCTQFLAQFRRKDGSISSVGRIAIQSLCAPQCEYSNTEWDVLSFIGYLKSMLWSANAVAVVTFPPSLLSETFCKRLQHMADILLSVKAIPDDDKELAKLLTGYQDMVGFLNVYKVARINTQVPLILEATTFSIKLQKRRFLVLECLNQAPIDGSSGASYGTSGSCSGSSKTGTLDF;
CP Extracellular;
CP Nuclear;
MF transferase activity, transferring acyl groups;
MF enzyme regulator activity;
BP response to stress;
BP signal transduction;
BP biosynthetic process;
BP cellular nitrogen compound metabolic process;
BP cellular protein modification process;
BP chromosome organization;
BP tRNA metabolic process;
BP reproduction;
BP embryo development;
BP anatomical structure development;
CC intracellular;
CC cell;
CC nucleus;
CC cytoplasm;
CC organelle;
CC protein complex;
CC nucleoplasm;
CC cytosol;
//
SN 21;
SD Cucumis sativus;
SQ MAATKPRTSSFSRNFSSAHSSKTPGFKHGPNGTTFISSGIPDLDKILCGGFPLGSLVLVMEDAEAPHHMLLLRNFMSQGLVHDQPLLYASPSRDPRGFLGTLPSPGASKDDKSRDNSTEQEKGLRIAWQYKKYFGDDQESANAIDSKYEFCNDFDLRRPFDRHFFSGKHVECVSILDSSSLSTLRDRCATFLSQVPRNDGNISSGGRIAIQSLCAPQCDHSNMEWEMLSFLRSLKSMVRSSNAVAVVTFPPSLLLPSFSKRWQHMADTLLSVRAIPDEDKELAKLLTGYQDMVGLLNVHKVAQLNTQVPKILEATTFSIKLQKRRYLVLECLNQAPVDASSGSSYGSTGSCSGSSKTASLEF;
CP Nuclear;
MF transferase activity, transferring acyl groups;
MF enzyme regulator activity;
BP response to stress;
BP signal transduction;
BP biosynthetic process;
BP cellular nitrogen compound metabolic process;
BP cellular protein modification process;
BP chromosome organization;
BP reproduction;
BP embryo development;
BP anatomical structure development;
BP tRNA metabolic process;
CC intracellular;
CC cell;
CC nucleus;
CC cytoplasm;
CC organelle;
CC protein complex;
CC nucleoplasm;
CC cytosol;
//
SN 22;
SD Ipomoea nil;
SQ MAANRPRTSSFSRNIAAAPVSQIPGLKHGPNGTMFLSSGISDLDKILGGGFSLGSLVLVMEDPEAPHHMLLLRNFMSQGIVHKQPLLYASPERDHRSFLGILPSLMSSKDDKSRERDTEQDKGLRIAWQYKKYFGEQNSEVQRGGKAEYCNDFDLRKPLERHFLSGQRIDCISLQDFPNLDPLRRCCSTFLAQIPRCDGNMTCTGRIAIESLCAPQCDFSNNEWDILSFIRSLKCMIRSSNAVAVISFPSSLISPSSLKRWQHLADTLISVQPIPDEDKDLAKLLTGYQDMVGLLNVHKVARINTQVPVILEATTFSIKLHKRRSLVLECLNQAPVDGSSGASYGSSGNCSGSSNTGNLDF;
CP Nuclear;
MF transferase activity, transferring acyl groups;
MF enzyme regulator activity;
BP response to stress;
BP signal transduction;
BP biosynthetic process;
BP cellular nitrogen compound metabolic process;
BP cellular protein modification process;
BP chromosome organization;
CC intracellular;
CC cell;
CC nucleus;
CC cytoplasm;
CC organelle;
CC protein complex;
CC nucleoplasm;
//
SN 23;
SD Nicotiana tabacum;
SQ MASSRPRGSSFSRNISSAATSQIPGVKLGPNGTSFLSSGIPDLDQILGGGFTLGSLVMVMEDPEAPHHMLLLRNFMSQGLVHKQPLLYASPERDPRGFLGTLPSPMASKDEKPHERPAEQDSNLRIAWQYKKYLGEQNSEVQRGGKAEYCNDFDVRKPLERHFYSGQRVDCISLRDSPNLVPLLERCAAFSSQISKSDGNITCAGRIAIQSLCSPQCDFSDKDWDMLSFIRTLKGMIRSSGAVAVISFPPSLVSPTFLKRWQHLADTLISVKAIPDEDKELAKLLTGYQDMLGLLSVHKVARINTQVPAILEATTFSIKLRKRRALILECLNQAPVDGSSGSSYGTSSSCSGSSKTGNLDF;
CP Nuclear;
MF transferase activity, transferring acyl groups;
MF enzyme regulator activity;
BP response to stress;
BP signal transduction;
BP biosynthetic process;
BP cellular nitrogen compound metabolic process;
BP cellular protein modification process;
BP chromosome organization;
BP reproduction;
BP embryo development;
BP anatomical structure development;
CC intracellular;
CC cell;
CC nucleus;
CC cytoplasm;
CC organelle;
CC protein complex;
CC nucleoplasm;
//
SN 24;
SD Brassica napus;
SQ MAAPNVRTSSFSRNISVVSSSPQIPGLKCGPNGTTFISTGIRDLDRILGGGYPLGSLVMVMEDPEAPHHMDLLRTFMSQGLVNSQPLLYASPSKDPRGFLGTLPNPGSSKEDKPIAPDLDQGESLRIAWQYRKYMENQKSSIDDYSNDFDMRKPLERQFLAGRPIDCVSLLDSSDLSVAQDHCATFLTKFPRNSSNIASIGRIAIQSFCSPLCEYSDKESEMLSFIRLLKSMLMVSNAVAIVTFPPSMLSPSSSTRLQHMADTLLSVKAIPDGDKELEKLLTGYKDINGFLNIHKVARINTQVPVILEAKTFSMSLKKRRFLALECLNQAPVDGSSGTSYGTSGSCSGSSKSGALDF;
CP Mitochondrial;
CP Nuclear;
MF transferase activity, transferring acyl groups;
MF enzyme regulator activity;
BP response to stress;
BP signal transduction;
BP biosynthetic process;
BP cellular nitrogen compound metabolic process;
BP cellular protein modification process;
BP chromosome organization;
BP tRNA metabolic process;
BP reproduction;
BP embryo development;
BP anatomical structure development;
CC intracellular;
CC cell;
CC nucleus;
CC cytoplasm;
CC organelle;
CC protein complex;
CC nucleoplasm;
CC cytosol;
//
SN 25;
SD Arabidopsis thaliana;
SQ MAAPNVRSSSSFSRNISVVSSPQIPGLKSGPNGTAFISSGIRDLDRILGGGYPLGSLVMVMEDPEAPHHMDLLRTYMSQGLVNNQPLLYASPSKDPKGFLGTLPHPASSKEDKPTAPDPDQGESLRIAWQYRKYLENQKNAIDDYSNDFDMRKPLERQFLSGRPIDCVSLLDSSDLSIAQDHCATFLSKFPRNSSNIASIGRIAIQSFCSPLCEYSEKESDMLSFIRLLKSMLMVSNAVAIVTFPPSLLSPSSSKRLQHMADTLLSIKAIPDGDKELEKLLTGYKDINGFLNIHKVARINTQVPVILEAKTFSMSLKKRRFLALECLNQAPVDGSSGTSYGTSGSCSSKSGALDF;
CP Mitochondrial;
CP Nuclear;
MF transferase activity, transferring acyl groups;
MF enzyme regulator activity;
BP response to stress;
BP signal transduction;
BP biosynthetic process;
BP cellular nitrogen compound metabolic process;
BP cellular protein modification process;
BP chromosome organization;
BP reproduction;
BP embryo development;
BP anatomical structure development;
CC intracellular;
CC cell;
CC nucleus;
CC cytoplasm;
CC organelle;
CC protein complex;
CC nucleoplasm;
//
SN 26;
SD Salvia hispanica;
SQ MVMAANKPRSGSFSRNFGGASSSVPSIPGLKHGPNGTMLLSSGIPDLDKILGGGLALGSLMVVMEDPEAPHHMLLLRNFMSQGLVHHQPLVYASPASEPRGFLGTLPSPMVSKDDKSHVHETEQEKGLRIAWQYKKYLGEQSSESHRDGKSEYCNDFDLRKPLERHFFNGKQIDCVSLKESADLGAFHERCSSFLSQANQNNGDITGGRIAIQSLCSPQCEYSNREWEMLSFVRSLKSVVRLSNAVAVITFSPSLVSTTFSIRLQHLADTLVSVKAIPDEDKELATLLTGYKDMVGLLSVHKVARFNTQVPAILETTTFSMKLQKRRSLVLECINQAPVDGATGSSYGSSGSCSGSSKTGSFDF;
CP Mitochondrial;
CP Nuclear;
MF transferase activity, transferring acyl groups;
MF enzyme regulator activity;
BP response to stress;
BP signal transduction;
BP biosynthetic process;
BP cellular nitrogen compound metabolic process;
BP cellular protein modification process;
BP chromosome organization;
BP reproduction;
BP embryo development;
BP anatomical structure development;
CC intracellular;
CC cell;
CC nucleus;
CC cytoplasm;
CC organelle;
CC protein complex;
CC nucleoplasm;
//
SN 27;
SD Solanum lycopersicum;
SQ MASSRPRGGSFSRNISSAATAQIPGVKLGPNGTSFLSSGIPDLDQILGGGFTLGSLVMVMEDPEAPHHMLLLRNFMSQGLIHKQPLLYASPERDPRGFLGTLPSPMASKEEKSNERPSEQDANLRIAWQYKKYFGEQTEVQRGGKAEYCNDFDLRKPLERHFYSGQRVDCISLRDSPNLVPLLERCSTFSAQISKSDGNITCAGRIAIQSLCSPQCDFSDKDWEMLSFIRSLKGMVRSSGAVAVISFPPSLVSPAFLKRWQHLADTLISVKAIPDEDKELAKLLTGYQDMLGLLSVHKVARINTQVPAILEATTFSMKLRKRRALVLECLNQAPVDGSSGSSYGTSGACSGSSKTGNLDF;
CP Nuclear;
MF transferase activity, transferring acyl groups;
MF enzyme regulator activity;
BP response to stress;
BP signal transduction;
BP biosynthetic process;
BP cellular nitrogen compound metabolic process;
BP cellular protein modification process;
BP chromosome organization;
BP reproduction;
BP embryo development;
BP anatomical structure development;
BP tRNA metabolic process;
CC intracellular;
CC cell;
CC nucleus;
CC cytoplasm;
CC organelle;
CC protein complex;
CC nucleoplasm;
CC cytosol;
//
SN 28;
SD Saccharomyces cerevisiae;
SQ MSFRKRGEILNDRGSGLRGPLLRGPPRTSSTPLRTGNRRAPGNVPLSDTTARLKKLNIADESKTKMGLDSSHVGVRPSPATSQPTTSTGSADLDSILGHMGLPLGNSVLVEEQSTTEFHSILGKLFAAQGIVHNRISDSSADKTRNGDTHVIVLSLNQMFAKELPGIYKGSRKQMKKNLISEEESKVTVQNLNETQRSTPSRYKDLKIAWKYKLADEKRLGSPDRDDIQQNSEYKDYNHQFDITTRLMPAPIASELTFIAPTQPVSTILSQIEQTIKRNDKKLIRIVIPSLLHPAMYPPKMFESSEIIGLMHGVRSLVKKYYERVVLFASISIDIITPPLLVLLRNMFDSVINLEPFNQEMTEFLERVYKSQPGKIQHGLVHILKLPVFTDRGEMR…
CP Mitochondrial;
CP Nuclear;
MF enzyme regulator activity;
BP tRNA metabolic process;
BP catabolic process;
BP biosynthetic process;
BP cellular nitrogen compound metabolic process;
BP nucleobase-containing compound catabolic process;
BP small molecule metabolic process;
BP cellular protein modification process;
BP chromosome organization;
CC intracellular;
CC cell;
CC nucleus;
CC cytoplasm;
CC organelle;
CC protein complex;
CC cytosol;
CC nucleoplasm;
//
SN 29;
SD Schizosaccharomyces pombe;
SQ MSFKRKAAPQIAPTNLPTGVRLSSKDARWITSSGSSSFDYYLSGGIPMKSLLVIEEDSMDYASVLLKFFAAEGLKQDHVIWLGPSIGEMWFRQLPGDSDRPNKNENSAGEDNHSSPPSKNPQQERMKIAWRYEQVSKTKAPTLDMIPPGYTHSFDLSKNLIVKSDMKYAVSPFPLETGSNPYAPVIESLTRFLSTLTPGTVCRLVLPSILSPAFYSIRATHPQHFIRFIHTLSSLIKCTTSVHLICMCSVPSTLFSRDCEQIFWLENLASAVFSLHPFPVKETVNGLVTQPLGLFRIHKLPLALPFTNHANSNEAGDLSFTVSKRRFTIEPWVLPPLDDEQKDTKISNTNPQKQPVKSLDF;
CP Plasmamembrane;
CP Nuclear;
MF enzyme regulator activity;
MF transferase activity, transferring acyl groups;
BP tRNA metabolic process;
BP biosynthetic process;
BP cellular nitrogen compound metabolic process;
BP catabolic process;
BP nucleobase-containing compound catabolic process;
BP small molecule metabolic process;
BP cellular protein modification process;
BP chromosome organization;
CC intracellular;
CC cell;
CC nucleus;
CC cytoplasm;
CC cytosol;
CC organelle;
CC protein complex;
CC nucleoplasm;
//
SN 30;
SD Kluyveromyces lactis;
SQ MSFRKRGEVLSDGNAARRNIVPGGMIPRDMPSRNNAQRPSGAISRGPMGGAAPGRVVPNIGNVHRDLKGLHISGRTAQAIPQAEASSGFSAVHPGIRPSPATSQQTTSTGCTDLDKLMGHSGFPLGCSLLIEEESTTDFNSILTKVYASQGIVHNRIEGSHGFKDGNTHLIVLSLNHHLTKELPGVYKGSRKDIKKSKIAQEQSKVTVSNLLESQSKSNTSAQRNKDLKIAWRYGMNDDSAKSESSREVDQSETYPDYNHQFDITSTLIPAPTSNEISFISPLLPAASVLSQMESIIKRHNSKLIRILLPNLLHPALYPPKMTQLHELIPLLHGLRSLLKKYKERCVMLSTISTSLYHNQPLFTAQIEQLFDGVIVLEPFGQEMLQFLERAYKSQP…
CP Nuclear;
MF enzyme regulator activity;
MF transferase activity, transferring acyl groups;
BP tRNA metabolic process;
BP catabolic process;
BP biosynthetic process;
BP cellular nitrogen compound metabolic process;
BP nucleobase-containing compound catabolic process;
BP small molecule metabolic process;
BP cellular protein modification process;
BP chromosome organization;
CC intracellular;
CC cell;
CC nucleus;
CC cytoplasm;
CC organelle;
CC protein complex;
CC nucleoplasm;
CC cytosol;

## Sheet: Go annotation ID
Supplementary Table 4. GO annotation and domains of ELP4 genes from various organisms.
query	evalue	Description	GOs	KEGG_ko	PFAMs
Ostreococcus	3.2e-266	PAXNEB protein	-	ko:K11375	PAXNEB
Marchantia	1.43e-112	PAXNEB protein	GO:0000123,GO:0000993,GO:0001098,GO:0001099,GO:0001101,GO:0001932,GO:0003674,GO:0005488,GO:0005515,GO:0005575,GO:0005622,GO:0005623,GO:0005634,GO:0005654,GO:0005737,GO:0006139,GO:0006325,GO:0006351,GO:0006354,GO:0006355,GO:0006357,GO:0006366,GO:0006368,GO:0006464,GO:0006473,GO:0006475,GO:0006725,GO:0006807,GO:0006950,GO:0006979,GO:0006996,GO:0008023,GO:0008150,GO:0008152,GO:0008284,GO:0008607,GO:…	ko:K11375	PAXNEB
Physcomitrella	1.91e-108	Elongator complex protein	GO:0000123,GO:0000993,GO:0001098,GO:0001099,GO:0001101,GO:0001932,GO:0003674,GO:0005488,GO:0005515,GO:0005575,GO:0005622,GO:0005623,GO:0005634,GO:0005654,GO:0005737,GO:0006139,GO:0006325,GO:0006351,GO:0006354,GO:0006355,GO:0006357,GO:0006366,GO:0006368,GO:0006464,GO:0006473,GO:0006475,GO:0006725,GO:0006807,GO:0006950,GO:0006979,GO:0006996,GO:0008023,GO:0008150,GO:0008152,GO:0008284,GO:0008607,GO:…	ko:K11375	PAXNEB
Selaginella	4.43e-135	Elongator complex protein	GO:0000123,GO:0000993,GO:0001098,GO:0001099,GO:0001101,GO:0001932,GO:0003674,GO:0005488,GO:0005515,GO:0005575,GO:0005622,GO:0005623,GO:0005634,GO:0005654,GO:0005737,GO:0006139,GO:0006325,GO:0006351,GO:0006354,GO:0006355,GO:0006357,GO:0006366,GO:0006368,GO:0006464,GO:0006473,GO:0006475,GO:0006725,GO:0006807,GO:0006950,GO:0006979,GO:0006996,GO:0008023,GO:0008150,GO:0008152,GO:0008284,GO:0008607,GO:…	ko:K11375	PAXNEB
Amborella	3.33e-220	Elongator complex protein	GO:0000123,GO:0000993,GO:0001098,GO:0001099,GO:0001101,GO:0001932,GO:0003674,GO:0005488,GO:0005515,GO:0005575,GO:0005622,GO:0005623,GO:0005634,GO:0005654,GO:0005737,GO:0006139,GO:0006325,GO:0006351,GO:0006354,GO:0006355,GO:0006357,GO:0006366,GO:0006368,GO:0006464,GO:0006473,GO:0006475,GO:0006725,GO:0006807,GO:0006950,GO:0006979,GO:0006996,GO:0008023,GO:0008150,GO:0008152,GO:0008284,GO:0008607,GO:…	ko:K11375	PAXNEB
Nymphaea	9.66e-156	Elongator complex protein	GO:0000123,GO:0000993,GO:0001098,GO:0001099,GO:0001101,GO:0001932,GO:0003674,GO:0005488,GO:0005515,GO:0005575,GO:0005622,GO:0005623,GO:0005634,GO:0005654,GO:0005737,GO:0006139,GO:0006325,GO:0006351,GO:0006354,GO:0006355,GO:0006357,GO:0006366,GO:0006368,GO:0006464,GO:0006473,GO:0006475,GO:0006725,GO:0006807,GO:0006950,GO:0006979,GO:0006996,GO:0008023,GO:0008150,GO:0008152,GO:0008284,GO:0008607,GO:…	ko:K11375	PAXNEB
Zea	4.84e-257	PAXNEB protein	GO:0000123,GO:0000993,GO:0001098,GO:0001099,GO:0001101,GO:0001932,GO:0003674,GO:0005488,GO:0005515,GO:0005575,GO:0005622,GO:0005623,GO:0005634,GO:0005654,GO:0005737,GO:0006139,GO:0006325,GO:0006351,GO:0006354,GO:0006355,GO:0006357,GO:0006366,GO:0006368,GO:0006464,GO:0006473,GO:0006475,GO:0006725,GO:0006807,GO:0006950,GO:0006979,GO:0006996,GO:0008023,GO:0008150,GO:0008152,GO:0008284,GO:0008607,GO:…	ko:K11375	PAXNEB
Sorghum	1.64e-263	PAXNEB protein	GO:0000123,GO:0000993,GO:0001098,GO:0001099,GO:0001101,GO:0001932,GO:0003674,GO:0005488,GO:0005515,GO:0005575,GO:0005622,GO:0005623,GO:0005634,GO:0005654,GO:0005737,GO:0006139,GO:0006325,GO:0006351,GO:0006354,GO:0006355,GO:0006357,GO:0006366,GO:0006368,GO:0006464,GO:0006473,GO:0006475,GO:0006725,GO:0006807,GO:0006950,GO:0006979,GO:0006996,GO:0008023,GO:0008150,GO:0008152,GO:0008284,GO:0008607,GO:…	ko:K11375	PAXNEB
Oryza	1.16e-265	PAXNEB protein	GO:0000123,GO:0000993,GO:0001098,GO:0001099,GO:0001101,GO:0001932,GO:0003674,GO:0005488,GO:0005515,GO:0005575,GO:0005622,GO:0005623,GO:0005634,GO:0005654,GO:0005737,GO:0006139,GO:0006325,GO:0006351,GO:0006354,GO:0006355,GO:0006357,GO:0006366,GO:0006368,GO:0006464,GO:0006473,GO:0006475,GO:0006725,GO:0006807,GO:0006950,GO:0006979,GO:0006996,GO:0008023,GO:0008150,GO:0008152,GO:0008284,GO:0008607,GO:…	ko:K11375	PAXNEB
Brachypodium	2.97e-266	PAXNEB protein	GO:0000123,GO:0000993,GO:0001098,GO:0001099,GO:0001101,GO:0001932,GO:0003674,GO:0005488,GO:0005515,GO:0005575,GO:0005622,GO:0005623,GO:0005634,GO:0005654,GO:0005737,GO:0006139,GO:0006325,GO:0006351,GO:0006354,GO:0006355,GO:0006357,GO:0006366,GO:0006368,GO:0006464,GO:0006473,GO:0006475,GO:0006725,GO:0006807,GO:0006950,GO:0006979,GO:0006996,GO:0008023,GO:0008150,GO:0008152,GO:0008284,GO:0008607,GO:…	ko:K11375	PAXNEB
Phalaenopsis	7.28e-176	PAXNEB protein	GO:0000123,GO:0000993,GO:0001098,GO:0001099,GO:0001101,GO:0001932,GO:0003674,GO:0005488,GO:0005515,GO:0005575,GO:0005622,GO:0005623,GO:0005634,GO:0005654,GO:0005737,GO:0006139,GO:0006325,GO:0006351,GO:0006354,GO:0006355,GO:0006357,GO:0006366,GO:0006368,GO:0006464,GO:0006473,GO:0006475,GO:0006725,GO:0006807,GO:0006950,GO:0006979,GO:0006996,GO:0008023,GO:0008150,GO:0008152,GO:0008284,GO:0008607,GO:…	ko:K11375	PAXNEB
Macadamia	1.74e-193	Elongator complex protein	GO:0000123,GO:0000993,GO:0001098,GO:0001099,GO:0001101,GO:0001932,GO:0003674,GO:0005488,GO:0005515,GO:0005575,GO:0005622,GO:0005623,GO:0005634,GO:0005654,GO:0005737,GO:0006139,GO:0006325,GO:0006351,GO:0006354,GO:0006355,GO:0006357,GO:0006366,GO:0006368,GO:0006464,GO:0006473,GO:0006475,GO:0006725,GO:0006807,GO:0006950,GO:0006979,GO:0006996,GO:0008023,GO:0008150,GO:0008152,GO:0008284,GO:0008607,GO:…	ko:K11375	PAXNEB
Rosa	2.71e-237	Elongator complex protein	GO:0000123,GO:0000993,GO:0001098,GO:0001099,GO:0001101,GO:0001932,GO:0003674,GO:0005488,GO:0005515,GO:0005575,GO:0005622,GO:0005623,GO:0005634,GO:0005654,GO:0005737,GO:0006139,GO:0006325,GO:0006351,GO:0006354,GO:0006355,GO:0006357,GO:0006366,GO:0006368,GO:0006464,GO:0006473,GO:0006475,GO:0006725,GO:0006807,GO:0006950,GO:0006979,GO:0006996,GO:0008023,GO:0008150,GO:0008152,GO:0008284,GO:0008607,GO:…	ko:K11375	PAXNEB
Glycine	4.69e-254	Elongator complex protein	GO:0000123,GO:0000993,GO:0001098,GO:0001099,GO:0001101,GO:0001932,GO:0003674,GO:0005488,GO:0005515,GO:0005575,GO:0005622,GO:0005623,GO:0005634,GO:0005654,GO:0005737,GO:0006139,GO:0006325,GO:0006351,GO:0006354,GO:0006355,GO:0006357,GO:0006366,GO:0006368,GO:0006464,GO:0006473,GO:0006475,GO:0006725,GO:0006807,GO:0006950,GO:0006979,GO:0006996,GO:0008023,GO:0008150,GO:0008152,GO:0008284,GO:0008607,GO:…	ko:K11375	PAXNEB
Medicago	8.99e-245	Elongator complex protein	GO:0000123,GO:0000993,GO:0001098,GO:0001099,GO:0001101,GO:0001932,GO:0003674,GO:0005488,GO:0005515,GO:0005575,GO:0005622,GO:0005623,GO:0005634,GO:0005654,GO:0005737,GO:0006139,GO:0006325,GO:0006351,GO:0006354,GO:0006355,GO:0006357,GO:0006366,GO:0006368,GO:0006464,GO:0006473,GO:0006475,GO:0006725,GO:0006807,GO:0006950,GO:0006979,GO:0006996,GO:0008023,GO:0008150,GO:0008152,GO:0008284,GO:0008607,GO:…	ko:K11375	PAXNEB
Gossypium	1.91e-258	Elongator complex protein	GO:0000123,GO:0000993,GO:0001098,GO:0001099,GO:0001101,GO:0001932,GO:0003674,GO:0005488,GO:0005515,GO:0005575,GO:0005622,GO:0005623,GO:0005634,GO:0005654,GO:0005737,GO:0006139,GO:0006325,GO:0006351,GO:0006354,GO:0006355,GO:0006357,GO:0006366,GO:0006368,GO:0006464,GO:0006473,GO:0006475,GO:0006725,GO:0006807,GO:0006950,GO:0006979,GO:0006996,GO:0008023,GO:0008150,GO:0008152,GO:0008284,GO:0008607,GO:…	ko:K11375	PAXNEB
Hibiscus	1.24e-151	Elongator complex protein	GO:0000123,GO:0000993,GO:0001098,GO:0001099,GO:0001101,GO:0001932,GO:0003674,GO:0005488,GO:0005515,GO:0005575,GO:0005622,GO:0005623,GO:0005634,GO:0005654,GO:0005737,GO:0006139,GO:0006325,GO:0006351,GO:0006354,GO:0006355,GO:0006357,GO:0006366,GO:0006368,GO:0006464,GO:0006473,GO:0006475,GO:0006725,GO:0006807,GO:0006950,GO:0006979,GO:0006996,GO:0008023,GO:0008150,GO:0008152,GO:0008284,GO:0008607,GO:…	ko:K11375	PAXNEB
Vitis	3.16e-252	Elongator complex protein	GO:0000123,GO:0000993,GO:0001098,GO:0001099,GO:0001101,GO:0001932,GO:0003674,GO:0005488,GO:0005515,GO:0005575,GO:0005622,GO:0005623,GO:0005634,GO:0005654,GO:0005737,GO:0006139,GO:0006325,GO:0006351,GO:0006354,GO:0006355,GO:0006357,GO:0006366,GO:0006368,GO:0006464,GO:0006473,GO:0006475,GO:0006725,GO:0006807,GO:0006950,GO:0006979,GO:0006996,GO:0008023,GO:0008150,GO:0008152,GO:0008284,GO:0008607,GO:…	ko:K11375	PAXNEB
Helianthus	9.34e-180	Elongator complex protein	GO:0000123,GO:0000993,GO:0001098,GO:0001099,GO:0001101,GO:0001932,GO:0003674,GO:0005488,GO:0005515,GO:0005575,GO:0005622,GO:0005623,GO:0005634,GO:0005654,GO:0005737,GO:0006139,GO:0006325,GO:0006351,GO:0006354,GO:0006355,GO:0006357,GO:0006366,GO:0006368,GO:0006464,GO:0006473,GO:0006475,GO:0006725,GO:0006807,GO:0006950,GO:0006979,GO:0006996,GO:0008023,GO:0008150,GO:0008152,GO:0008284,GO:0008607,GO:…	ko:K11375	PAXNEB
Manihot	4.36e-263	Elongator complex protein	GO:0001932,GO:0003674,GO:0005575,GO:0005622,GO:0005623,GO:0005634,GO:0005654,GO:0005737,GO:0006355,GO:0006357,GO:0008023,GO:0008150,GO:0008607,GO:0009889,GO:0010468,GO:0010556,GO:0019207,GO:0019219,GO:0019220,GO:0019222,GO:0019887,GO:0030234,GO:0031323,GO:0031326,GO:0031399,GO:0031974,GO:0031981,GO:0032268,GO:0032991,GO:0042325,GO:0043226,GO:0043227,GO:0043229,GO:0043231,GO:0043233,GO:0043549,GO:…	ko:K11375	PAXNEB
Cucumis	3.31e-262	Elongator complex protein	GO:0000123,GO:0000993,GO:0001098,GO:0001099,GO:0001101,GO:0001932,GO:0003674,GO:0005488,GO:0005515,GO:0005575,GO:0005622,GO:0005623,GO:0005634,GO:0005654,GO:0005737,GO:0006139,GO:0006325,GO:0006351,GO:0006354,GO:0006355,GO:0006357,GO:0006366,GO:0006368,GO:0006464,GO:0006473,GO:0006475,GO:0006725,GO:0006807,GO:0006950,GO:0006979,GO:0006996,GO:0008023,GO:0008150,GO:0008152,GO:0008284,GO:0008607,GO:…	ko:K11375	PAXNEB
Ipomoea	2.17e-207	PAXNEB protein	GO:0000123,GO:0000993,GO:0001098,GO:0001099,GO:0001101,GO:0001932,GO:0003674,GO:0005488,GO:0005515,GO:0005575,GO:0005622,GO:0005623,GO:0005634,GO:0005654,GO:0005737,GO:0006139,GO:0006325,GO:0006351,GO:0006354,GO:0006355,GO:0006357,GO:0006366,GO:0006368,GO:0006464,GO:0006473,GO:0006475,GO:0006725,GO:0006807,GO:0006950,GO:0006979,GO:0006996,GO:0008023,GO:0008150,GO:0008152,GO:0008284,GO:0008607,GO:…	ko:K11375	PAXNEB
Nicotiana	3.42e-259	PAXNEB protein	GO:0000123,GO:0000993,GO:0001098,GO:0001099,GO:0001101,GO:0001932,GO:0003674,GO:0005488,GO:0005515,GO:0005575,GO:0005622,GO:0005623,GO:0005634,GO:0005654,GO:0005737,GO:0006139,GO:0006325,GO:0006351,GO:0006354,GO:0006355,GO:0006357,GO:0006366,GO:0006368,GO:0006464,GO:0006473,GO:0006475,GO:0006725,GO:0006807,GO:0006950,GO:0006979,GO:0006996,GO:0008023,GO:0008150,GO:0008152,GO:0008284,GO:0008607,GO:…	ko:K11375	PAXNEB
Brassica	4.65e-255	elongator complex	GO:0000123,GO:0000993,GO:0001098,GO:0001099,GO:0001101,GO:0001932,GO:0003674,GO:0005488,GO:0005515,GO:0005575,GO:0005622,GO:0005623,GO:0005634,GO:0005654,GO:0005737,GO:0006139,GO:0006325,GO:0006351,GO:0006354,GO:0006355,GO:0006357,GO:0006366,GO:0006368,GO:0006464,GO:0006473,GO:0006475,GO:0006725,GO:0006807,GO:0006950,GO:0006979,GO:0006996,GO:0008023,GO:0008150,GO:0008152,GO:0008284,GO:0008607,GO:…	ko:K11375	PAXNEB
Arabidopsis	4.63e-247	elongator complex	GO:0000123,GO:0000993,GO:0001098,GO:0001099,GO:0001101,GO:0001932,GO:0003674,GO:0005488,GO:0005515,GO:0005575,GO:0005622,GO:0005623,GO:0005634,GO:0005654,GO:0005737,GO:0006139,GO:0006325,GO:0006351,GO:0006354,GO:0006355,GO:0006357,GO:0006366,GO:0006368,GO:0006464,GO:0006473,GO:0006475,GO:0006725,GO:0006807,GO:0006950,GO:0006979,GO:0006996,GO:0008023,GO:0008150,GO:0008152,GO:0008284,GO:0008607,GO:…	ko:K11375	PAXNEB
Salvia	9.32e-189	PAXNEB protein	GO:0000123,GO:0000993,GO:0001098,GO:0001099,GO:0001101,GO:0001932,GO:0003674,GO:0005488,GO:0005515,GO:0005575,GO:0005622,GO:0005623,GO:0005634,GO:0005654,GO:0005737,GO:0006139,GO:0006325,GO:0006351,GO:0006354,GO:0006355,GO:0006357,GO:0006366,GO:0006368,GO:0006464,GO:0006473,GO:0006475,GO:0006725,GO:0006807,GO:0006950,GO:0006979,GO:0006996,GO:0008023,GO:0008150,GO:0008152,GO:0008284,GO:0008607,GO:…	ko:K11375	PAXNEB
Solanum	6.39e-259	PAXNEB protein	GO:0000123,GO:0000993,GO:0001098,GO:0001099,GO:0001101,GO:0001932,GO:0003674,GO:0005488,GO:0005515,GO:0005575,GO:0005622,GO:0005623,GO:0005634,GO:0005654,GO:0005737,GO:0006139,GO:0006325,GO:0006351,GO:0006354,GO:0006355,GO:0006357,GO:0006366,GO:0006368,GO:0006464,GO:0006473,GO:0006475,GO:0006725,GO:0006807,GO:0006950,GO:0006979,GO:0006996,GO:0008023,GO:0008150,GO:0008152,GO:0008284,GO:0008607,GO:…	ko:K11375	PAXNEB
Saccharomyces	0.0	to Saccharomyces cerevisiae ELP4 (YPL101W)	GO:0000123,GO:0000993,GO:0001098,GO:0001099,GO:0002097,GO:0002098,GO:0002926,GO:0003674,GO:0005488,GO:0005515,GO:0005575,GO:0005622,GO:0005623,GO:0005634,GO:0005654,GO:0005737,GO:0006139,GO:0006325,GO:0006351,GO:0006354,GO:0006355,GO:0006357,GO:0006366,GO:0006368,GO:0006396,GO:0006399,GO:0006400,GO:0006417,GO:0006448,GO:0006450,GO:0006464,GO:0006473,GO:0006475,GO:0006725,GO:0006807,GO:0006996,GO:…	ko:K11375	PAXNEB
Schizosaccharomyces	2.01e-267	Elongator complex subunit Elp4	GO:0000123,GO:0000993,GO:0001098,GO:0001099,GO:0002097,GO:0002098,GO:0002926,GO:0003674,GO:0005488,GO:0005515,GO:0005575,GO:0005622,GO:0005623,GO:0005634,GO:0005654,GO:0005737,GO:0006139,GO:0006325,GO:0006351,GO:0006354,GO:0006355,GO:0006357,GO:0006366,GO:0006368,GO:0006396,GO:0006399,GO:0006400,GO:0006417,GO:0006448,GO:0006450,GO:0006464,GO:0006473,GO:0006475,GO:0006725,GO:0006807,GO:0006996,GO:…	ko:K11375	PAXNEB
Kluyveromyces	0.0	to Saccharomyces cerevisiae ELP4 (YPL101W)	GO:0000123,GO:0000993,GO:0001098,GO:0001099,GO:0002097,GO:0002098,GO:0002926,GO:0003674,GO:0005488,GO:0005515,GO:0005575,GO:0005622,GO:0005623,GO:0005634,GO:0005654,GO:0005737,GO:0006139,GO:0006325,GO:0006351,GO:0006354,GO:0006355,GO:0006357,GO:0006366,GO:0006368,GO:0006396,GO:0006399,GO:0006400,GO:0006417,GO:0006448,GO:0006450,GO:0006464,GO:0006473,GO:0006475,GO:0006725,GO:0006807,GO:0006996,GO:…	ko:K11375	PAXNEB
